# Supplementary material for: Educational Intervention of Healthy Life Promotion for Children with a Migrant Background or at Socioeconomic Disadvantage in the North of Italy: Efficacy of Telematic Tools in Improving Nutritional and Physical Activity Knowledge
Source: Nutrients. 2021 Oct 17;13(10):3634. doi: 10.3390/nu13103634 (PMC8540523; doi:10.3390/nu13103634)
Supplement: Supplementary file 1 [file nutrients-13-03634-s001.zip]

Archive with 3 entries (3 files):
- Supplementary material Figure S1.pdf
- Supplementary material Figure S2.pdf
- Supplementary material Figure S3.pdf
